# Supplementary material for: Identification and validation of a novel CD8+ T cell-associated prognostic model based on ferroptosis in acute myeloid leukemia
Source: Front Immunol. 2023 Apr 17;14:1149513. doi: 10.3389/fimmu.2023.1149513 (PMC10150955; doi:10.3389/fimmu.2023.1149513)
Supplement: Supplementary file 5 [file DataSheet_2.zip]

Archive with 47 entries (46 files):
- expression/
- expression/ACSL3.pdf
- expression/ACSL4.pdf
- expression/ANO6.pdf
- expression/ATG13.pdf
- expression/ATG3.pdf
- expression/BAP1.pdf
- expression/BRD4.pdf
- expression/CAV1.pdf
- expression/CEBPG.pdf
- expression/CHMP5.pdf
- expression/CHMP6.pdf
- expression/EIF2AK4.pdf
- expression/EIF2S1.pdf
- expression/FH.pdf
- expression/GCLC.pdf
- expression/HBA1.pdf
- expression/HRAS.pdf
- expression/HSPB1.pdf
- expression/IDH1.pdf
- expression/IREB2.pdf
- expression/ISCU.pdf
- expression/JUN.pdf
- expression/KLHL24.pdf
- expression/KRAS.pdf
- expression/LAMP2.pdf
- expression/LONP1.pdf
- expression/MAPK14.pdf
- expression/MTDH.pdf
- expression/NCF2.pdf
- expression/NRAS.pdf
- expression/OXSR1.pdf
- expression/PML.pdf
- expression/PRKAA1.pdf
- expression/RB1.pdf
- expression/SCP2.pdf
- expression/SETD1B.pdf
- expression/SIRT1.pdf
- expression/SLC2A1.pdf
- expression/SLC3A2.pdf
- expression/SLC7A5.pdf
- expression/SNX4.pdf
- expression/TLR4.pdf
- expression/TMBIM4.pdf
- expression/TXNRD1.pdf
- expression/ULK1.pdf
- expression/VEGFA.pdf
